# Supplementary material for: Impacts of Nicotiana glauca Graham Invasion on the Vegetation Composition and Soil: A Case Study of Taif, Western Saudi Arabia
Source: Plants (Basel). 2021 Nov 25;10(12):2587. doi: 10.3390/plants10122587 (PMC8708854; doi:10.3390/plants10122587)
Supplement: Supplementary file 1 [file plants-10-02587-s001.zip]

Archive with 1 entries (1 files):
- plants-1425979-supplementary.pdf
